# Supplementary material for: Gene‐specific correlation of RNA and protein levels in human cells and tissues
Source: Mol Syst Biol. 2016 Oct 26;12(10):883. doi: 10.15252/msb.20167144 (PMC5081484; doi:10.15252/msb.20167144)
Supplement: Supplementary file 2 — Table EV1 [file MSB-12-883-s002.xlsx]

## Sheet: Sheet1
Table EV1 - Cell lines used in the study
Cell-line	Origin	Sex & Age	Original reference	Source	Description of cell line
A-431	Skin	Female, 85	Giard et al., J Natl Cancer Inst 51: 1417 (1973)	DSMZ	Epidermoid carcinoma cell line
A549	Lung	Male, 58	Giard et al., J Natl Cancer Inst 51: 1417 (1973)	DSMZ	Lung carcinoma cell line
HEK 293	Embryonal kidney	Female	Graham et al., J Gen Virol 36: 59 (1977)	DSMZ	Embryonal kidney cell line, transformed by adenovirus type 5
Hep G2	Liver	Male, 15	Aden et al., Nature 282: 615 (1979)	DSMZ	Hepatocellular carcinoma cell line
U-2 OS	Bone	Female, 15	Ponten J., Saksela E. Int. J. Cancer 2: 434 (1967)	LGC/ATCC	Osteosarcoma cell line
HeLa	Cervix	Female, 31	Scherer et al., J Exp Med 97: 695 (1953)	DSMZ	Cervical epithelial adenocarcinoma cell line
RT4	Urinary bladder	Male, 63	Rigby et al., Br J Cancer 24: 746 (1970)	DSMZ/ECACC	Urinary bladder transitional cell carcinoma cell line
MCF7	Pleural effusion	Female, 69	Soule et al., J Natl Cancer Inst 51: 1409 (1973)	DSMZ	Metastatic breast adenocarcinoma cell line
SH-SY5Y	Bone marrow	Female, 4	Biedler et al., Cancer Res 33: 2643 (1973)	DSMZ	Metastatic neuroblastoma, clonal subline of neuroepithelioma cell line SK-N-SH
