# Supplementary material for: Gene‐specific correlation of RNA and protein levels in human cells and tissues
Source: Mol Syst Biol. 2016 Oct 26;12(10):883. doi: 10.15252/msb.20167144 (PMC5081484; doi:10.15252/msb.20167144)
Supplement: Supplementary file 3 — Table EV2 [file MSB-12-883-s003.xlsx]

## Sheet: Sheet1
Table EV2 - Tissues used in the study
Tissue	ID	Gender	Age	Sections	Comment
Breast	V406	F	80	1	Mastectomy, pleomorphic lobular cancer, grade III, triple positive, Ki67-54%
Colon	V420	M	84	1	Left side hemicolectomy, moderately differentiated adenocarcinoma, T3N0MX
Colon	V422	F	78	1	Sigmoid resectioni, moderately differentiated adenocarcinoma, T3N2aMX
Colon	V424	F	72	1	Right side hemicolectomy, poor-moderately differentiated adenocarcinoma, T4bN2bMX
Kidney	W801	NA	NA	3	No information available
Duodenum	V801	F	66	1	Resected pancreatic adenocarcinoma (Whiple)
Gallbladder	V803	M	54	3	Liver resection due to rectal cancer metastasis
Heart	W800	NA	NA	3	No information available
Liver	V802	M	54	1	Liver resection due to rectal cancer metastasis
Liver	V804	F	60-65	1	No information available
Lung	V402	M	63	1	Resected right lung, poorly differentiated squamous cell cancer
Lung	V404	F	75	1	Resected right lower lobe, poorly differentiated large cell cancer
Lung	V400	M	74	1	Resected upper right lobe, adenocarcinoma
Prostate	V327	M	63	1	Normal tissue from radical prostate ectomy, prostate cancer Gleason score 7
Spleen	V082	F	60	3	Resected microcystic adenoma in pancreas
Tonsil	V287	M	23	1	Tonsil ectomy due to enlarged tonsils
Tonsil	V294	F	20	1	Tonsil ectomy due to enlarged tonsils
Tonsil	V301	M	20	1	Tonsil ectomy due to enlarged tonsils
