# Supplementary material for: Gene‐specific correlation of RNA and protein levels in human cells and tissues
Source: Mol Syst Biol. 2016 Oct 26;12(10):883. doi: 10.15252/msb.20167144 (PMC5081484; doi:10.15252/msb.20167144)
Supplement: Supplementary file 4 — Table EV3 [file MSB-12-883-s004.xlsx]

## Sheet: Table EV3
Table EV3 - The TPM values in the cell lines and tissues
Gene	A431	A549	HEK	U2OS	HepG2	HeLa	RT4	MCF-7	SH-SY5Y	Kidney	Gallbladder	Tonsil	Heart	Spleen	Colon	Duodenum	Liver	Lung	Prostate	Breast
AGPAT3	85.7519	45.5871	55.0039	0.682307	46.8947	24.8869	72.2003	30.755	36.3954	76.1569	30.6744	19.3135	16.9047	34.5188	23.4741	55.149	26.1616	35.2951	23.7711	25.1996
ALDH1A2	2.03252	0	206.355	1.61326	1.98218	2.72474	34.734	0.771278	0.89167	25.7944	44.7247	1.07414	19.5889	7.94418	1.41365	1.12291	17.9706	14.9503	81.5236	7.26538
ANXA1	792.672	1289.99	8.78195	477.295	0.906233	290.716	151.454	3.04469	0.997372	54.9675	697.043	1129.44	77.2464	114.696	121.034	76.2519	29.257	740.692	301.351	607.99
ANXA3	337.915	68.232	3.35045	52.5481	16.7766	110.178	34.8008	11.7063	0.777932	25.6976	32.8377	12.3117	21.101	17.814	28.0161	16.085	2.17916	215.385	116.202	57.8042
ASS1	109.632	11.7218	24.2833	76.1192	139.614	18.3366	69.6323	598.111	8.12875	1414.71	171.758	14.6769	29.1884	16.3208	155.933	128.302	1150.36	56.0536	55.234	73.7149
BPGM	12.416	15.5202	18.5119	6.27027	5.31487	10.2733	145.474	5.10313	32.8251	35.7317	20.1859	25.3106	9.0176	12.6458	9.60614	8.62789	6.60664	20.6597	21.7665	16.0766
BRD7	75.9584	66.9759	98.9837	88.0544	110.851	39.7796	51.7053	40.4514	93.3661	44.0836	53.9644	50.589	25.6338	52.5462	36.9004	36.0734	17.2948	58.965	56.776	47.3273
CANT1	103.179	128.654	54.5733	109.439	36.8657	44.006	70.5996	56.0511	51.539	14.3224	45.4654	16.8345	10.3231	36.8632	81.202	58.2501	5.87983	25.8693	118.167	40.0649
CAP2	14.7443	26.4203	7.71597	36.9659	18.9373	10.7949	5.5873	19.9963	12.63	9.24442	16.4885	2.0646	69.1492	4.63756	11.9318	4.78658	2.43635	7.51229	39.3535	12.7877
CAPG	169.269	82.3169	5.33957	35.7964	27.5376	116.974	80.6082	121.39	1.89884	89.6215	85.0389	138.882	4.9313	40.6197	68.9676	35.3562	5.85093	275.825	85.7375	121.56
CD81	294.041	320.589	483.549	194.216	0.493285	90.2491	187.025	200.235	344.189	272.683	868.884	301.062	525.8	572.015	360.083	160.747	447.368	985.581	824.057	415.833
CLPP	110.795	71.1207	170.08	64.7243	60.6744	47.1174	53.1141	107.313	98.497	31.2078	27.4408	28.7723	22.8218	43.0505	25.8468	41.4675	23.6937	34.3107	39.5229	27.2192
CRKL	39.7609	25.8565	60.4243	83.4152	32.2876	18.8733	30.4147	31.4614	49.8767	18.3671	22.7551	26.1894	17.2475	31.5964	20.1936	22.9103	13.2964	31.2302	26.6562	21.0004
DECR1	67.7399	37.0869	6.3095	37.4878	62.1746	32.1356	150.771	74.2376	49.3063	235.629	85.8744	72.0344	187.881	97.387	126.225	178.338	336.508	100.899	87.0726	100.166
EPS8	63.5425	42.0042	13.357	17.9281	27.1019	9.56912	85.198	13.8344	5.80705	65.4686	106.064	6.15869	20.7071	21.4373	60.7157	44.8858	22.7217	48.4015	30.9206	34.171
ERBB2	40.1946	50.6043	43.0644	45.3716	43.6101	31.5662	112.106	52.0255	5.5213	74.8547	55.158	29.8628	37.751	11.7743	76.1839	82.1747	17.937	62.6372	88.3783	168.377
HNMT	1.20423	3.60345	6.10217	16.8564	178.516	43.0162	122.104	4.45095	1.5822	124.496	134.417	20.5925	16.2358	66.3442	68.0595	35.771	144.576	87.8933	73.2998	88.0741
IQGAP1	176.489	127.378	73.6675	120.636	44.2358	167.137	314.054	75.2584	56.4125	53.8852	143.941	82.9084	21.7895	126.591	101.057	48.6356	17.593	161.206	88.8427	117.696
ITCH	47.9135	31.6098	15.6085	39.4014	40.007	19.9258	71.9174	19.5931	17.4313	24.7733	26.5658	24.0866	13.1461	27.5819	20.9364	19.8566	26.6546	26.8931	28.6818	23.9632
JAK2	6.68307	3.64559	1.37262	3.87904	1.39548	5.77799	3.21246	1.94785	2.50706	8.43099	20.6377	14.5658	16.5112	30.1763	8.03202	8.39811	2.89845	18.6245	12.1516	10.7447
LCP1	31.3801	0.3075	181.479	13.3818	0.506704	0.364142	190.917	1.40394	7.6207	13.8892	119.731	565.677	9.77062	505.858	56.2438	43.0375	38.384	247.566	268.064	51.0768
MAP2K7	26.1171	18.2155	63.3422	24.1019	14.1149	22.772	23.6794	11.9218	27.335	9.62442	16.7646	10.2923	9.68525	29.9089	9.53746	20.4484	4.66204	16.8524	16.0257	11.4497
MB	1.62646	6.96028	0.310227	1.37172	0.109909	0.339571	5.15803	14.2907	0.278237	1.83587	6.95398	2.57589	6690.89	0.0600523	15.6496	1.93293	1.35787	1.3198	235.031	48.6281
MEF2D	16.1581	33.4478	9.93898	31.853	4.0302	29.0413	6.84156	14.1468	19.6965	10.9238	36.6036	15.4484	27.5612	37.0409	18.5874	17.1828	5.15211	34.0469	36.6649	15.2126
MSN	269.338	222.702	58.1156	305.228	0.647444	259.452	0.764455	0.595959	1.34499	144.655	197.352	234.655	80.2231	281.876	84.4385	45.8151	48.1886	424.022	107.231	93.6203
MYBL2	176.952	119.445	113.882	282.922	112.516	81.9676	32.1337	588.18	150.486	0.102128	1.6229	50.9485	0.105526	16.4521	9.87754	7.3853	0.422234	2.10081	0.452926	3.29409
NCK2	22.2354	18.5762	22.3828	58.008	26.0655	6.69455	41.776	17.8435	48.162	15.8299	30.1626	18.2525	12.796	57.7282	21.3349	56.5805	3.56491	28.6916	22.5913	21.7166
NFKB2	81.9346	55.0235	15.1657	42.9314	14.4643	16.5481	35.6489	26.0798	13.5395	12.4797	53.966	58.1759	7.82315	84.5734	20.1858	30.4138	11.0195	42.1172	27.8797	17.3336
PAK1	44.5572	37.6443	37.1474	73.727	1.8345	16.3934	40.7071	3.57983	33.4652	32.8099	73.9674	31.6339	8.12013	64.0086	62.98	61.8045	10.1731	34.3422	41.6201	31.6342
PCYT2	41.7146	26.8911	26.4886	24.3156	160.74	28.2804	72.6421	30.6001	27.4699	47.8331	18.3903	12.9946	24.0368	13.7916	21.8034	74.1166	52.7346	23.2362	35.1862	17.4824
PDK1	30.7018	1.94838	11.0398	8.05289	7.2168	5.34546	9.69509	3.46391	21.1855	5.32928	9.76187	21.4536	18.8167	14.2816	17.9581	17.5773	4.02237	7.06053	8.06314	13.1915
PGM1	96.1846	42.7148	28.1285	36.9917	26.6329	50.4361	26.5473	4.97761	66.9383	51.9506	45.3039	16.602	87.6085	17.8085	61.7754	59.906	137.163	60.7288	70.7676	41.176
PHLDB2	99.661	12.0672	1.53883	101.354	11.9394	30.1873	23.3761	0.520291	6.64513	44.2254	38.1371	3.69213	45.799	41.7755	13.4592	6.71781	26.438	39.8668	39.1766	18.447
PIK3R1	4.96219	9.36711	8.40542	11.7293	12.3409	5.2539	40.827	8.9321	23.9456	40.8707	61.4346	25.1078	48.7813	59.1771	25.4789	19.2988	54.7265	39.4493	45.3487	130.409
PLD1	7.75992	13.4752	5.357	15.5613	23.7578	13.5478	3.54102	3.98245	1.12865	22.9608	176.78	16.8895	20.1173	31.1328	20.7468	57.2217	26.513	11.7518	9.00528	13.9155
PRKCA	9.25314	41.499	10.4076	36.5797	14.7483	17.0913	7.09792	2.72724	30.4051	15.2754	14.6025	5.89655	3.24773	12	10.2293	14.7578	3.59078	8.72579	24.1742	3.96823
PRKCD	26.7767	10.5297	20.3277	13.7846	20.2109	11.0889	50.3138	55.4348	5.57765	24.0628	46.9918	52.7125	10.8984	50.0427	42.0567	52.5517	4.15886	58.874	57.0827	21.575
RPS6KA3	46.2869	88.5892	22.9935	32.3526	163.075	45.8537	43.8074	12.6768	14.29	21.6477	48.4374	28.8491	14.8194	44.8514	34.5419	24.8311	28.2392	50.843	31.1493	18.8151
RRBP1	157.358	118.897	27.7454	94.2731	195.691	26.0018	48.2539	60.3822	15.2197	42.1076	123.122	29.3239	20.1691	58.5209	89.1358	85.0976	73.7585	76.8391	80.7881	64.366
SELENBP1	0.116487	23.2652	21.3287	2.79633	23.4687	80.0743	0.361128	18.6518	1.76459	96.7699	136.17	9.33295	28.0921	82.8665	681.658	132.054	160.868	377.519	95.3221	102.453
SERPINB1	72.1414	76.0513	10.7467	23.6019	33.6057	16.1011	8.99424	19.0497	10.4238	33.1903	156.232	152.846	19.484	81.0744	111.934	198.709	21.749	151.196	30.8121	42.6176
SERPINB6	137.149	91.5827	37.1118	43.0316	40.1997	76.9657	29.494	84.2231	86.6173	93.0051	118.252	43.0578	95.9873	134.029	117.981	187.213	28.7038	164.376	200.896	81.245
SFN	673.169	118.307	4.92929	347.898	92.0285	84.0512	137.605	123.534	0.841116	1.18348	33.9661	119.449	0.191929	0.630023	73.203	49.8571	0.32934	40.8419	61.6971	37.5028
SH3KBP1	51.3834	56.1558	12.3763	42.4038	20.419	10.3739	8.5172	18.0302	7.14808	14.2618	33.6094	66.6591	14.5952	51.7714	39.8342	14.2232	8.09477	39.3136	10.4457	16.6195
SHC1	92.6985	201.028	22.9594	227.636	97.5419	123.496	67.2284	69.5883	624.439	41.4177	148.251	53.1248	36.6539	71.1398	67.54	75.1663	34.1352	98.207	84.8165	73.5812
SRC	31.5966	152.636	14.3093	28.1599	101.542	6.09959	149.395	17.8874	119.599	24.4157	93.1494	15.6437	4.12107	35.2792	50.2403	78.6897	6.15303	45.5419	63.3391	12.7397
STAT3	67.0351	122.929	31.8329	64.0827	47.7715	56.4584	70.6014	36.8166	33.5476	64.9862	149.676	75.5394	38.4894	120.511	62.319	59.7335	59.9433	146.778	112.19	90.4981
STAT5A	4.87278	7.38197	0.115363	3.42664	1.10286	10.3663	4.20472	0.50039	0.269138	13.3162	33.966	44.5104	8.04164	45.4185	16.4671	12.4448	4.65706	33.4291	17.7377	47.41
STOM	9.22559	67.5196	14.0632	37.1771	17.7653	98.1407	1.64569	41.5491	0.76983	150.234	290.542	49.2716	93.9851	186.141	75.9298	61.195	205.827	341.007	141.446	136.345
STUB1	81.3245	120.821	300.829	118.8	81.4431	129.687	66.8925	257.216	131.773	58.3912	80.7642	39.2369	64.8058	73.3948	52.2536	66.5052	27.2701	83.7126	81.1871	68.0731
STXBP1	11.828	27.3749	15.1844	17.9784	3.48242	55.7647	0.943032	22.1586	78.1189	13.4872	19.6793	7.64549	17.4592	17.6022	7.59994	7.69408	2.07486	52.1873	18.4994	12.6008
TERF2IP	22.9699	22.7467	70.7109	35.0523	41.8879	25.01	18.908	58.3147	80.8936	49.0944	59.5765	58.2587	45.9818	74.2037	28.5562	29.0901	22.4862	57.3236	77.9128	48.5016
TIMM44	95.1987	56.9627	168.878	74.1568	82.2428	51.5884	61.0848	69.0441	62.9393	26.0033	31.1447	19.5698	33.6094	46.5547	24.03	50.3026	14.9571	31.4285	34.4254	22.9872
UGDH	27.7632	698.179	10.3624	51.1595	448.918	59.8464	122.107	78.8379	48.3088	42.8236	67.6139	14.808	7.67858	15.8457	93.678	48.8571	76.3076	30.0866	60.0395	51.0757
XIAP	20.7395	24.0577	11.8554	12.3213	10.3552	9.41648	29.7834	20.0801	15.0263	16.4279	17.0899	11.1071	7.03697	18.8614	12.9393	12.9041	7.4789	16.8372	17.6429	14.4153

## Sheet: Information
Information
TPM values were first calculated individually for each replicate on gene level by summarizing TPM values for the corresponding transcripts generated by Kallisto. For each of the 11 different tissues and 9 cell lines, a mean TPM value was generated for each gene. Column B shows the number or replicated analyzed in this study and Column C represents the sample ID
Sample	Replicates	ID
Breast	5	V406. V408, V410, V412, V8
Colon	8	V354, V355, V420, V422, V424, V425, V268, V269
Duodenum	2	V145, V150
Gallbladder	3	V179, V182, V186
Heart	5	V191, V192, V235, V237, V235
Kidney	9	V344, V345, V346, V347, V359, V5, V6, V23, V24
Liver	10	V348, V349, V350, V351, V358, V362, V363, V108, V110, V111
Lung	9	V352, V400, V402, V404, V80, V81, V130, V131, V133
Prostate	10	V327, V238, V331, V334, V333, V127, V128, V129, V328, V331, V12
Spleen	5	V356, V82, V83, V84, V85
Tonsil	8	V263, V264, V287, V288, V294, V298, V301, V302
A431	2	C35, C36
A549	2	C1, C2
HEK 293	2	C7, C8
HeLa	2	C11, C12
HepG2	2	C13, C14
MCF7	2	C19, C20
RT4	2	C25, C26
SHSY5Y	2	C77, C78
U2OS	4	C89, C90, C43, C44
