# Supplementary material for: Gene‐specific correlation of RNA and protein levels in human cells and tissues
Source: Mol Syst Biol. 2016 Oct 26;12(10):883. doi: 10.15252/msb.20167144 (PMC5081484; doi:10.15252/msb.20167144)
Supplement: Supplementary file 6 — Table EV5 [file MSB-12-883-s006.xlsx]

## Sheet: Table EV5
Table EV5 - Peptide characteristics used in the Parallel Reaction Monitoring (PRM)
Peptide	Standard	Gene	Charge (z)	m/z	Modified Sequence	RT (min)	Fragment Ions
DALQEIYNQK	HPRR3760628	AGPAT3	2	611.309	DALQEIYNQK	27.9	y8;y7;y6;y5;y4;y3;b3;b4;b5
DALQEIYNQK	HPRR3760628	AGPAT3	2	615.316	DALQEIYNQK[+8]	27.9	y8;y7;y6;y5;y4;y3;b3;b4;b5
ANNSDFGLVAAVFTNDINK	HPRR1850063	ALDH1A2	2	1005.5	ANNSDFGLVAAVFTNDINK	51.87	y13;y11;y10;y9;y8;y7;y6;y5;y4;y3
ANNSDFGLVAAVFTNDINK	HPRR1850063	ALDH1A2	2	1009.51	ANNSDFGLVAAVFTNDINK[+8]	51.87	y11;y10;y9;y8;y7;y6;y5;y4;y3
EEIFGPVQEILR	HPRR1850063	ALDH1A2	2	715.388	EEIFGPVQEILR	48.91	y10;y9;y8;y7;y6;y5;y4;y3;y7;b3
EEIFGPVQEILR	HPRR1850063	ALDH1A2	2	720.392	EEIFGPVQEILR[+10]	48.91	y10;y9;y8;y7;y6;y5;y4;y3;y7;b3
ILELIQSGVAEGAK	HPRR1850063	ALDH1A2	2	714.409	ILELIQSGVAEGAK	36.23	y12;y11;y10;y9;y8;y7;y5;y4;b3;b4
ILELIQSGVAEGAK	HPRR1850063	ALDH1A2	2	718.416	ILELIQSGVAEGAK[+8]	36.23	y12;y11;y10;y9;y8;y7;y5;y4;b3;b4
GTDVNVFNTILTTR	HPRR1920069	ANXA1	2	775.912	GTDVNVFNTILTTR	45.44	y10;y9;y8;y7;y6;y5;y4;y3;b4
GTDVNVFNTILTTR	HPRR1920069	ANXA1	2	780.916	GTDVNVFNTILTTR[+10]	45.44	y10;y9;y8;y7;y6;y5;y4;y3;b4
GGPGSAVSPYPTFNPSSDVAALHK	HPRR1920070	ANXA1	3	786.057	GGPGSAVSPYPTFNPSSDVAALHK	35.3	y14;y11;y10;y9;y8;y6;y5;y14;y10;b10
GGPGSAVSPYPTFNPSSDVAALHK	HPRR1920070	ANXA1	3	788.729	GGPGSAVSPYPTFNPSSDVAALHK[+8]	35.3	y14;y11;y10;y9;y8;y6;y5;y14;y10;b10
GVDEATIIDILTK	HPRR1920070	ANXA1	2	694.388	GVDEATIIDILTK	51.69	y9;y7;y6;y5;y4;y3
GVDEATIIDILTK	HPRR1920070	ANXA1	2	698.395	GVDEATIIDILTK[+8]	51.69	y9;y8;y7;y6;y5;y4;y3;b10
ALLTLADGR	HPRR2050268	ANXA3	2	465.274	ALLTLADGR	27.43	y7;y6;y5;y4;y3;b4
ALLTLADGR	HPRR2050268	ANXA3	2	470.279	ALLTLADGR[+10]	27.43	y7;y6;y5;y4;y3;b4
LTFDEYR	HPRR2050268	ANXA3	2	472.23	LTFDEYR	23.72	y6;y5;y4;y3;y2
LTFDEYR	HPRR2050268	ANXA3	2	477.234	LTFDEYR[+10]	23.72	y6;y5;y4;y2
NTPAFLAER	HPRR2050268	ANXA3	2	509.769	NTPAFLAER	22.1	y7;y6;y5;y4;y3;y2;y7;b6;b7
NTPAFLAER	HPRR2050268	ANXA3	2	514.774	NTPAFLAER[+10]	22.1	y7;y6;y5;y4;y3;y2;y7;b6
SLGDDISSETSGDFR	HPRR2050268	ANXA3	2	793.352	SLGDDISSETSGDFR	30.6	y13;y11;y10;y9;y8;y7;y6;y2;b4;b5
SLGDDISSETSGDFR	HPRR2050268	ANXA3	2	798.357	SLGDDISSETSGDFR[+10]	30.6	y13;y11;y10;y9;y8;y7;y6;y2;b4;b5
QHGIPIPVTPK	HPRR2470235	ASS1	2	593.851	QHGIPIPVTPK	21	y9;y7;y5;y3;y10;b3;b4;b6
QHGIPIPVTPK	HPRR2470235	ASS1	2	597.858	QHGIPIPVTPK[+8]	21	y9;y7;y5;y3;y10;b3;b4;b6
FCSWVDQK	HPRR2100040	BPGM	2	535.242	FC[+57]SWVDQK	20.64	y6;y5;y4;y3;b2
FCSWVDQK	HPRR2100040	BPGM	2	539.249	FC[+57]SWVDQK[+8]	20.64	y6;y5;y4;y3;b2
IAPEVLR	HPRR2100041	BPGM	2	399.248	IAPEVLR	17.77	y6;y5;y4;y3;y5
IAPEVLR	HPRR2100041	BPGM	2	404.252	IAPEVLR[+10]	17.77	y6;y5;y4;y3;y5
LLPYWNER	HPRR2100041	BPGM	2	545.788	LLPYWNER	31.49	y6;y5;y4;y3;y2;y6
LLPYWNER	HPRR2100041	BPGM	2	550.792	LLPYWNER[+10]	31.49	y6;y5;y4;y3;y2;y6
ELAQQVTPGDIVSTYGVR	HPRR3660010	BRD7	2	967.005	ELAQQVTPGDIVSTYGVR	39	y14;y13;y12;y11;y10;y8;y7;y6;y3;b4
ELAQQVTPGDIVSTYGVR	HPRR3660010	BRD7	2	972.009	ELAQQVTPGDIVSTYGVR[+10]	39	y14;y13;y12;y11;y10;y8;y7;y6;y3;b4
AAAGIQPPGYLIHESACWSDTLQR	HPRR2390062	CANT1	3	881.099	AAAGIQPPGYLIHESAC[+57]WSDTLQR	46.78	y12;y11;y10;y7;y6;y4;y18;y17;y12;b5
AAAGIQPPGYLIHESACWSDTLQR	HPRR2390062	CANT1	3	884.435	AAAGIQPPGYLIHESAC[+57]WSDTLQR[+10]	46.78	y12;y11;y10;y7;y6;y4;y18;y17;y12;b5
AVPWVILSDGDGTVEK	HPRR2390065	CANT1	2	843.441	AVPWVILSDGDGTVEK	43.74	y13;y12;y11;y10;y9;y8;y7;y5;y3;b4
AVPWVILSDGDGTVEK	HPRR2390065	CANT1	2	847.448	AVPWVILSDGDGTVEK[+8]	43.74	y13;y12;y11;y10;y9;y8;y7;y5;y3;b4
TGVVYQIEGSK	HPRR2390065	CANT1	2	590.814	TGVVYQIEGSK	20.55	y8;y7;y6;y5;y4;b4
TGVVYQIEGSK	HPRR2390065	CANT1	2	594.821	TGVVYQIEGSK[+8]	20.55	y8;y7;y6;y5;y4;b4
SALFAQLNQGEAITK	HPRR3730145	CAP2	2	795.928	SALFAQLNQGEAITK	35.18	y9;y8;y7;y5;y4;y3;b4;b5
SALFAQLNQGEAITK	HPRR3730145	CAP2	2	799.935	SALFAQLNQGEAITK[+8]	35.18	y10;y9;y8;y7;y6;y5;y4;y3;b4;b5
DLALAIR	HPRR2370009	CAPG	2	386.24	DLALAIR	29.77	y5;y4;y3;b3
DLALAIR	HPRR2370009	CAPG	2	391.244	DLALAIR[+10]	29.77	y5;y4;y3;b3
DVFGTNQLVGCR	HPRR2290064	CBLB	2	683.333	DVFGTNQLVGC[+57]R	32.48	y10;y9;y8;y7;y6;y5;y4;y3;y2;y8
DVFGTNQLVGCR	HPRR2290064	CBLB	2	688.337	DVFGTNQLVGC[+57]R[+10]	32.48	y10;y9;y8;y7;y6;y5;y4;y3;y2;y8
LSPPPPVTTLLPSIK	HPRR2290064	CBLB	2	780.474	LSPPPPVTTLLPSIK	46.73	y12;y11;y10;y8;y4;y13;y12;y11;y10;b4
LSPPPPVTTLLPSIK	HPRR2290064	CBLB	2	784.481	LSPPPPVTTLLPSIK[+8]	46.73	y12;y11;y10;y8;y4;y13;y12;y11;y10;b4
QFYDQALQQAVVDDDANNAK	HPRR1370076	CD81	2	1127.02	QFYDQALQQAVVDDDANNAK	36.6	y14;y11;y10;y9;y8;y7;y6;y5;y4;b4
QFYDQALQQAVVDDDANNAK	HPRR1370076	CD81	2	1131.03	QFYDQALQQAVVDDDANNAK[+8]	36.6	y14;y11;y10;y9;y8;y7;y6;y5;y4;b4
TFHETLDCCGSSTLTALTTSVLK	HPRR1370076	CD81	3	848.077	TFHETLDC[+57]C[+57]GSSTLTALTTSVLK	49.86	y10;y9;y8;y7;y6;y5;b3;b4;b7;b8
TFHETLDCCGSSTLTALTTSVLK	HPRR1370076	CD81	3	850.748	TFHETLDC[+57]C[+57]GSSTLTALTTSVLK[+8]	49.86	y10;y9;y8;y7;y6;y5;b3;b4;b7;b8
QLYNIYAK	HPRR1440011	CLPP	2	506.777	QLYNIYAK	22	y6;y5;y4;y3
QLYNIYAK	HPRR1440011	CLPP	2	510.784	QLYNIYAK[+8]	22	y6;y5;y4;y3
GLFPFTHVK	HPRR220677	CRKL	2	523.295	GLFPFTHVK	33.06	y7;y6;y5;y4;y3;y7;y6;b3
GLFPFTHVK	HPRR220677	CRKL	2	527.302	GLFPFTHVK[+8]	33.06	y7;y6;y5;y4;y3;y7;y6;b3
TALALEVGDIVK	HPRR220677	CRKL	2	614.861	TALALEVGDIVK	40.66	y10;y9;y8;y7;y6;y5;y4;y3;b4;b6
TALALEVGDIVK	HPRR220677	CRKL	2	618.868	TALALEVGDIVK[+8]	40.66	y10;y9;y8;y7;y6;y5;y4;y3;b4;b6
DSSTCPGDYVLSVSENSR	HPRR220678	CRKL	2	986.931	DSSTC[+57]PGDYVLSVSENSR	34.71	y14;y13;y12;y10;y9;y8;y7;y6;y5;y3
DSSTCPGDYVLSVSENSR	HPRR220678	CRKL	2	991.935	DSSTC[+57]PGDYVLSVSENSR[+10]	34.71	y14;y13;y12;y10;y9;y8;y7;y6;y5;y3
IHYLDTTTLIEPAPR	HPRR220678	CRKL	3	580.649	IHYLDTTTLIEPAPR	33.78	y7;y6;y5;y4;y3;b3;b4;b5;b6;b8
IHYLDTTTLIEPAPR	HPRR220678	CRKL	3	583.985	IHYLDTTTLIEPAPR[+10]	33.78	y7;y6;y5;y4;y3;b3;b4;b5;b6;b8
SLGLAAADLNSGSDSHPQAK	HPRR3790154	DDN	3	646.989	SLGLAAADLNSGSDSHPQAK	22.4	y13;y12;y11;y10;y9;y8;y7;y6;y4;y10
SLGLAAADLNSGSDSHPQAK	HPRR3790154	DDN	3	649.66	SLGLAAADLNSGSDSHPQAK[+8]	22.4	y13;y12;y11;y10;y9;y8;y7;y6;y4;y10
VAGHPNIVINNAAGNFISPTER	HPRR2540115	DECR1	3	764.401	VAGHPNIVINNAAGNFISPTER	33	y10;y9;y7;y6;y5;y4;b4;b7;b8;b9
VAGHPNIVINNAAGNFISPTER	HPRR2540115	DECR1	3	767.737	VAGHPNIVINNAAGNFISPTER[+10]	33	y10;y9;y7;y6;y5;y4;b4;b7;b8;b9
EQFIPPYVPR	HPRR620024	EPS8	2	623.335	EQFIPPYVPR	34.93	y8;y7;y6;y5;y6;y5;b3
EQFIPPYVPR	HPRR620024	EPS8	2	628.339	EQFIPPYVPR[+10]	34.93	y8;y7;y6;y5;y6;y5;b3
GSHLDQGEAAVAFKPTSNR	HPRR620024	EPS8	3	668.34	GSHLDQGEAAVAFK[+8]PTSNR[+10]	17.3	y10;y9;y8;y7;y6;y5;b8;b9;b10;b11
GSHLDQGEAAVAFKPTSNR	HPRR620024	EPS8	3	662.333	GSHLDQGEAAVAFKPTSNR	17.3	y10;y9;y8;y7;y6;y5;b8;b9;b10;b11
DSVSSVSDISQYR	HPRR620025	EPS8	2	721.842	DSVSSVSDISQYR	27.28	y10;y9;y8;y7;y6;y5;y4;y2;b3;b4
DSVSSVSDISQYR	HPRR620025	EPS8	2	726.846	DSVSSVSDISQYR[+10]	27.28	y10;y9;y8;y7;y6;y5;y4;y2;b3;b4
VLQGLPR	HPRR320002	ERBB2	2	391.748	VLQGLPR	17.49	y6;y5;y4;y3
VLQGLPR	HPRR320002	ERBB2	2	396.752	VLQGLPR[+10]	17.49	y6;y5;y4;y3
AVTSANIQEFAGCK	HPRR320022	ERBB2	2	748.364	AVTSANIQEFAGC[+57]K	26.48	y11;y10;y9;y8;y7;y6;y5;y4;y3;y2
AVTSANIQEFAGCK	HPRR320022	ERBB2	2	752.371	AVTSANIQEFAGC[+57]K[+8]	26.48	y11;y10;y9;y8;y7;y6;y5;y4;y3;y2
NNTFLSLR	HPRR252369	F3	2	482.764	NNTFLSLR	27.81	y6;y5;y4;y3
NNTFLSLR	HPRR252369	F3	2	487.768	NNTFLSLR[+10]	27.81	y6;y5;y4;y3
VNVTVEDER	HPRR252369	F3	2	530.767	VNVTVEDER	12.74	y8;y7;y6;y5;y4;y3;y2;b3;b7
VNVTVEDER	HPRR252369	F3	2	535.771	VNVTVEDER[+10]	12.74	y8;y7;y6;y5;y4;y3;y2;b3;b7
ATIAGGGVIPHIHK	HPRR3340136	H2A	3	457.602	ATIAGGGVIPHIHK	18.99	y9;y8;y7;y6;y5;y4;y13;y12;y11;y10;y9;y5;b6;b7;b8;b9;b10;b11;b9;b11;b12;b13
ATIAGGGVIPHIHK	HPRR3340136	H2A	3	460.273	ATIAGGGVIPHIHK[+8]	18.99	y9;y8;y7;y6;y5;y4;y12;y11;y10;y9;y5;b6;b7;b8;b9;b10;b11;b9;b11;b12;b13
ESYSIYVYK	HPRR3230070	H2B	2	576.285	ESYSIYVYK	27.23	y8;y7;y6;y5;b6;b7;b8
ESYSIYVYK	HPRR3230070	H2B	2	580.292	ESYSIYVYK[+8]	27.23	y8;y7;y6;y5;b5;b6;b7;b8
YRPGTVALR	HPRR3230003	H3	2	526.809	YR[+10]PGTVALR[+10]	12.43	y8;y7;y6;y5;y7;b5;b6;b7;b8
YRPGTVALR	HPRR3230003	H3	2	516.801	YRPGTVALR	12.43	y8;y7;y6;y5;y7;b5;b6;b7;b8
VFLENVIR	HPRR3230071	H4	2	495.293	VFLENVIR	34.36	y7;y6;y5;y4;b5;b6;b7
VFLENVIR	HPRR3230071	H4	2	500.297	VFLENVIR[+10]	34.36	y7;y6;y5;y4;b5;b6;b7
VQAQYPGVCINNEVVEPSAEQIAK	HPRR2930159	HNMT	2	1322.16	VQAQYPGVC[+57]INNEVVEPSAEQIAK	36.9	y14;y13;y11;y10;y9;y8;y4;y19;b4;b5
VQAQYPGVCINNEVVEPSAEQIAK	HPRR2930159	HNMT	2	1326.16	VQAQYPGVC[+57]INNEVVEPSAEQIAK[+8]	36.9	y14;y13;y11;y10;y9;y8;y4;y19;b4;b5
QLSSSVTGLTNIEEENCQR	HPRR2050275	IQGAP1	2	1083.01	QLSSSVTGLTNIEEENC[+57]QR	31.59	y13;y12;y11;y10;y9;y8;y7;y6;y5;y4
QLSSSVTGLTNIEEENCQR	HPRR2050275	IQGAP1	2	1088.01	QLSSSVTGLTNIEEENC[+57]QR[+10]	31.59	y13;y12;y11;y10;y9;y8;y7;y6;y5;y4
TLQALQIPAAK	HPRR2050275	IQGAP1	2	577.351	TLQALQIPAAK	29.26	y8;y7;y6;y5;y4;b3;b4
TLQALQIPAAK	HPRR2050275	IQGAP1	2	581.358	TLQALQIPAAK[+8]	29.26	y8;y7;y6;y5;y4;b3;b4
SDVLLGTAALDIYETLK	HPRR2300008	ITCH	2	911.496	SDVLLGTAALDIYETLK	53.4	y12;y9;y8;y7;y6;y5;y4;y3;b3;b4
SDVLLGTAALDIYETLK	HPRR2300008	ITCH	2	915.503	SDVLLGTAALDIYETLK[+8]	53.4	y9;y8;y7;y6;y5;y4;y3;b3;b4
SDNIIFQFTK	HPRR2970027	JAK2	2	606.817	SDNIIFQFTK	39.62	y7;y6;y5;y4;y3;b3;b4
SDNIIFQFTK	HPRR2970027	JAK2	2	610.824	SDNIIFQFTK[+8]	39.62	y7;y6;y5;y3;b3;b4
FAPIVSK	HPRR2110262	KCNJ1	2	381.231	FAPIVSK	15.8	y6;y5;y4;y3;b3
FAPIVSK	HPRR2110262	KCNJ1	2	385.239	FAPIVSK[+8]	15.8	y6;y5;y4;y3;b3
TSYVPEEVLWGYR	HPRR2110262	KCNJ1	2	799.896	TSYVPEEVLWGYR	43.91	y10;y9;y8;y7;y6;y5;y4;y3;y9;b3
TSYVPEEVLWGYR	HPRR2110262	KCNJ1	2	804.9	TSYVPEEVLWGYR[+10]	43.91	y10;y9;y8;y6;y5;y4;y3;y9;b3
VDFHNFSK	HPRR2110262	KCNJ1	2	497.243	VDFHNFSK	16	y7;y6;y5;y4;y3;y7;y6;y5;b5
VDFHNFSK	HPRR2110262	KCNJ1	2	501.25	VDFHNFSK[+8]	16	y7;y6;y5;y4;y3;y7;y6;y5;b5
AACLPLPGYR	HPRR2350017	LCP1	2	559.295	AAC[+57]LPLPGYR	29.83	y8;y7;y6;y5;y4;b3
AACLPLPGYR	HPRR2350017	LCP1	2	564.299	AAC[+57]LPLPGYR[+10]	29.83	y8;y7;y6;y5;y4;b3
VDTDGNGYISFNELNDLFK	HPRR2350017	LCP1	2	1081.01	VDTDGNGYISFNELNDLFK	51.3	y13;y11;y10;y9;y8;y7;y6;y5;y4;y3
VDTDGNGYISFNELNDLFK	HPRR2350017	LCP1	2	1085.01	VDTDGNGYISFNELNDLFK[+8]	51.3	y13;y11;y10;y9;y8;y7;y6;y5;y4;y3
TDFEVLTK	HPRR520014	MAP2K7	2	476.753	TDFEVLTK	25.3	y7;y6;y5;y4;y3;b3
TDFEVLTK	HPRR520014	MAP2K7	2	480.76	TDFEVLTK[+8]	25.3	y7;y6;y5;y4;y3;b3
VEADIPGHGQEVLIR	HPRR221208	MB	3	544.962	VEADIPGHGQEVLIR	26.4	y10;y9;y8;y7;y6;y5;y4;y10;y9;y8
VEADIPGHGQEVLIR	HPRR221208	MB	3	548.298	VEADIPGHGQEVLIR[+10]	26.4	y10;y9;y8;y7;y6;y5;y4;y10;y9;y8
ASPGLLPVANGNSLNK	HPRR680167	MEF2D	2	776.428	ASPGLLPVANGNSLNK	29.72	y11;y10;y9;y8;y7;y6;y4;b4;b5;b6
ASPGLLPVANGNSLNK	HPRR680167	MEF2D	2	780.435	ASPGLLPVANGNSLNK[+8]	29.72	y11;y10;y9;y8;y7;y6;y4;b4;b5;b6
LLSPQQPALQR	HPRR680167	MEF2D	2	625.864	LLSPQQPALQR	21.59	y9;y8;y7;y6;y5;y2;y8;b3;b9;b9
LLSPQQPALQR	HPRR680167	MEF2D	2	630.869	LLSPQQPALQR[+10]	21.59	y9;y8;y7;y6;y5;y2;y8;b3;b9;b9
ALTSELANAR	HPRR1970043	MSN	2	523.285	ALTSELANAR	18.9	y8;y7;y6;y5;y4;y3
ALTSELANAR	HPRR1970043	MSN	2	528.29	ALTSELANAR[+10]	18.9	y8;y7;y6;y5;y4;y3
LDGHTISDLSR	HPRR2760060	MYBL2	3	405.211	LDGHTISDLSR	18.95	y7;y6;y5;y4;y3;y10;y7;b5
LDGHTISDLSR	HPRR2760060	MYBL2	3	408.547	LDGHTISDLSR[+10]	18.95	y7;y6;y5;y4;y3;y10;y7;b5
DASPTPSTDAEYPANGSGADR	HPRR2970013	NCK2	2	1039.95	DASPTPSTDAEYPANGSGADR	17.7	y15;y14;y13;y12;y11;y10;y9;y6;y16;b5
DASPTPSTDAEYPANGSGADR	HPRR2970013	NCK2	2	1044.95	DASPTPSTDAEYPANGSGADR[+10]	17.7	y15;y14;y13;y12;y11;y10;y9;y6;y16;b5
IYDLNIPAFVK	HPRR2970013	NCK2	2	646.866	IYDLNIPAFVK	47.47	y10;y9;y8;y7;y6;y5;y3;b3;b5;b7
IYDLNIPAFVK	HPRR2970013	NCK2	2	650.873	IYDLNIPAFVK[+8]	47.47	y10;y9;y8;y7;y6;y5;y3;b3;b5;b7
QASHAQLGDAYDQEIR	HPRR2540103	NEFM	3	601.287	QASHAQLGDAYDQEIR	18.51	y9;y8;y7;y6;y5;y4;b5;b6
QASHAQLGDAYDQEIR	HPRR2540103	NEFM	3	604.623	QASHAQLGDAYDQEIR[+10]	18.51	y9;y8;y7;y6;y5;y4;b5;b6
VQSLQDEVAFLR	HPRR2540103	NEFM	2	702.878	VQSLQDEVAFLR	36.49	y10;y9;y8;y7;y6;y5;y4;y3;b3
VQSLQDEVAFLR	HPRR2540103	NEFM	2	707.882	VQSLQDEVAFLR[+10]	36.49	y10;y9;y8;y7;y6;y5;y4;y3;b3
QCSELGICAVSVGPK	HPRR650103	NFKB2	2	802.892	QC[+57]SELGIC[+57]AVSVGPK	30.49	y13;y11;y10;y9;y8;y7;y6;y5;y4;y3
QCSELGICAVSVGPK	HPRR650103	NFKB2	2	806.899	QC[+57]SELGIC[+57]AVSVGPK[+8]	30.49	y13;y11;y10;y9;y8;y7;y6;y5;y4;y3
SAEDYNSSNALNVK	HPRR490019	PAK1	2	756.352	SAEDYNSSNALNVK	18.54	y11;y10;y9;y8;y7;y6;y5;y4;y3;b4
SAEDYNSSNALNVK	HPRR490019	PAK1	2	760.359	SAEDYNSSNALNVK[+8]	18.54	y11;y10;y9;y8;y7;y6;y5;y4;y3;b4
SVIEPLPVTPTR	HPRR490019	PAK1	2	654.88	SVIEPLPVTPTR	32.07	y10;y9;y8;y7;y6;y4;y3;y6;b3;b4
SVIEPLPVTPTR	HPRR490019	PAK1	2	659.884	SVIEPLPVTPTR[+10]	32.07	y10;y9;y8;y7;y6;y4;y3;y6;b3;b4
TQGVSTTDLVGR	HPRR2501287	PCYT2	2	617.325	TQGVSTTDLVGR	20	y10;y9;y8;y7;y6;y5;y4;y3
TQGVSTTDLVGR	HPRR2501287	PCYT2	2	622.329	TQGVSTTDLVGR[+10]	20	y10;y9;y8;y7;y6;y5;y4;y3
ELAFLEAAR	HPRR2501289	PCYT2	2	510.28	ELAFLEAAR	34.55	y7;y6;y5;y4;y3;b3
ELAFLEAAR	HPRR2501289	PCYT2	2	515.284	ELAFLEAAR[+10]	34.55	y7;y6;y5;y4;y3;b3
QIDSGSNLTTDLIVQR	HPRR2501289	PCYT2	2	880.463	QIDSGSNLTTDLIVQR	35.64	y14;y13;y12;y10;y9;y8;y7;y5;y3;y2
QIDSGSNLTTDLIVQR	HPRR2501289	PCYT2	2	885.467	QIDSGSNLTTDLIVQR[+10]	35.64	y14;y13;y12;y10;y9;y8;y7;y5;y3;y2
AIYDFTDTVIR	HPRR2750076	PDK1	2	657.34	AIYDFTDTVIR	40.33	y9;y8;y7;y6;y5;y4;y3
AIYDFTDTVIR	HPRR2750076	PDK1	2	662.345	AIYDFTDTVIR[+10]	40.33	y9;y8;y7;y6;y5;y4;y3
EISLLPDNLLR	HPRR2750076	PDK1	2	641.872	EISLLPDNLLR	48.01	y9;y8;y7;y6;y5;y4;y6;b3;b4
EISLLPDNLLR	HPRR2750076	PDK1	2	646.876	EISLLPDNLLR[+10]	48.01	y9;y8;y7;y6;y5;y4;y6;b3;b4
LCDLYYINSPELELEELNAK	HPRR670234	PDK1	2	1213.59	LC[+57]DLYYINSPELELEELNAK	49.2	y13;y12;y11;y7;y6;y5;y3;b3;b4
LCDLYYINSPELELEELNAK	HPRR670234	PDK1	2	1217.6	LC[+57]DLYYINSPELELEELNAK[+8]	49.2	y13;y12;y11;y7;y6;y5;y3;b3;b4
LIFTDGSR	HPRR2550205	PGM1	2	454.745	LIFTDGSR	21.34	y7;y6;y5;y4;y3
LIFTDGSR	HPRR2550205	PGM1	2	459.75	LIFTDGSR[+10]	21.34	y7;y6;y5;y4;y3
LSGTGSAGATIR	HPRR2550205	PGM1	2	545.796	LSGTGSAGATIR	11.02	y11;y10;y9;y8;y7;y6;y4;y3
LSGTGSAGATIR	HPRR2550205	PGM1	2	550.8	LSGTGSAGATIR[+10]	11.02	y11;y10;y9;y8;y7;y6;y5;y4;y3
FSAASSDNTENLIK	HPRR290105	PIK3R1	2	748.865	FSAASSDNTENLIK	24.33	y12;y11;y10;y9;y8;y7;y6;y5;y4;b3
FSAASSDNTENLIK	HPRR290105	PIK3R1	2	752.872	FSAASSDNTENLIK[+8]	24.33	y12;y11;y10;y9;y8;y7;y6;y5;y4;b3
GDFPGTYVEYIGR	HPRR290106	PIK3R1	2	737.354	GDFPGTYVEYIGR	39.22	y10;y9;y8;y7;y6;y5;y4;y3;y10;b8
GDFPGTYVEYIGR	HPRR290106	PIK3R1	2	742.358	GDFPGTYVEYIGR[+10]	39.22	y10;y9;y8;y7;y6;y5;y4;y3;y10;b8
GLECSTLYR	HPRR290106	PIK3R1	2	549.766	GLEC[+57]STLYR	19.66	y7;y6;y5;y4;y3;y2;b3
GLECSTLYR	HPRR290106	PIK3R1	2	554.77	GLEC[+57]STLYR[+10]	19.66	y7;y6;y5;y4;y3;y2;b3
TQSSSNLAELR	HPRR290106	PIK3R1	2	603.31	TQSSSNLAELR	15.88	y9;y8;y7;y6;y5;y4;y3
TQSSSNLAELR	HPRR290106	PIK3R1	2	608.314	TQSSSNLAELR[+10]	15.88	y9;y8;y7;y6;y5;y4;y3
AQVLEVER	HPRR2050019	PLD1	2	472.264	AQVLEVER	15.33	y6;y5;y4;y3;y2
AQVLEVER	HPRR2050019	PLD1	2	477.268	AQVLEVER[+10]	15.33	y6;y5;y4;y3;y2
ELHFEGEEVDYDVSPSDPK	HPRR2050019	PLD1	3	731.327	ELHFEGEEVDYDVSPSDPK	31.6	y8;y7;y6;y5;b3;b4;b5;b7;b8;b10
ELHFEGEEVDYDVSPSDPK	HPRR2050019	PLD1	3	733.998	ELHFEGEEVDYDVSPSDPK[+8]	31.6	y8;y7;y6;y5;b3;b4;b5;b7;b8;b10
GTEELYAIK	HPRR1060018	PRKCA	2	512.271	GTEELYAIK	22.59	y7;y6;y5;y4;y3
GTEELYAIK	HPRR1060018	PRKCA	2	516.279	GTEELYAIK[+8]	22.59	y6;y5;y4;y3
LLAEALNQVTQR	HPRR260307	PRKCD	2	678.386	LLAEALNQVTQR	33.2	y10;y9;y8;y7;y6;y5;y4;y3;y2;b4
LLAEALNQVTQR	HPRR260307	PRKCD	2	683.39	LLAEALNQVTQR[+10]	33.2	y10;y9;y8;y7;y6;y5;y4;y3;y2;b4
VLLGELK	HPRR260307	PRKCD	2	386.252	VLLGELK	26.23	y6;y5;y4;y3
VLLGELK	HPRR260307	PRKCD	2	390.259	VLLGELK[+8]	26.23	y6;y5;y4;y3
LTAALVLR	HPRR370239	RPS6KA3	2	428.784	LTAALVLR	29.41	y7;y6;y5;y4;y3
LTAALVLR	HPRR370239	RPS6KA3	2	433.789	LTAALVLR[+10]	29.41	y7;y6;y5;y4;y3
NQSPVLEPVGR	HPRR370239	RPS6KA3	2	598.325	NQSPVLEPVGR	19.18	y9;y8;y7;y6;y5;y4;b3
NQSPVLEPVGR	HPRR370239	RPS6KA3	2	603.329	NQSPVLEPVGR[+10]	19.18	y9;y8;y7;y6;y5;y4;b3
EAEETQSTLQAECDQYR	HPRR1950729	RRBP1	2	1029.44	EAEETQSTLQAEC[+57]DQYR	21.1	y12;y11;y10;y9;y8;y7;y6;y5;y3;b16
EAEETQSTLQAECDQYR	HPRR1950729	RRBP1	2	1034.44	EAEETQSTLQAEC[+57]DQYR[+10]	21.1	y12;y11;y10;y9;y8;y7;y6;y5;y3;b16
SVEEEEQVWR	HPRR1950729	RRBP1	2	645.802	SVEEEEQVWR	23.94	y8;y7;y6;y5;y4;y3;y2;b3;b4
SVEEEEQVWR	HPRR1950729	RRBP1	2	650.806	SVEEEEQVWR[+10]	23.94	y8;y6;y5;y4;y3;y2;b3;b4
QYDISDPQRPR	HPRR1370137	SELENBP1	3	465.569	QYDISDPQR[+10]PR[+10]	13.09	y5;y4;y9;y8;y7;y5
QYDISDPQRPR	HPRR1370137	SELENBP1	3	458.897	QYDISDPQRPR	13.09	y5;y4;y9;y8;y7;y5
TYGADLASVDFQHASEDAR	HPRR3860081	SERPINB1	3	684.98	TYGADLASVDFQHASEDAR	31	y13;y12;y11;y10;y9;y8;y7;y6;y5;b3
TYGADLASVDFQHASEDAR	HPRR3860081	SERPINB1	3	688.316	TYGADLASVDFQHASEDAR[+10]	31	y13;y12;y11;y10;y9;y8;y7;y6;y5;b3
SCDFLSSFR	HPRR1440008	SERPINB6	2	559.75	SC[+57]DFLSSFR	35.33	y7;y6;y5;y4;y3;y2;y5;b3
SCDFLSSFR	HPRR1440008	SERPINB6	2	564.755	SC[+57]DFLSSFR[+10]	35.33	y7;y6;y5;y2;y5;b3
YLAEVATGDDK	HPRR1510038	SFN	2	591.288	YLAEVATGDDK	17.22	y10;y9;y8;y7;y6;y5;y4;y3;y10;y9;y8;y7;y6;b3;b4;b5;b6;b7;b8;b9;b10
YLAEVATGDDK	HPRR1510038	SFN	2	595.295	YLAEVATGDDK[+8]	17.22	y9;y7;y6;y5;y4;y3;b3
ELSGESDELGISQDEQLSK	HPRR232702	SH3KBP1	2	1032.48	ELSGESDELGISQDEQLSK	31.53	y14;y11;y10;y9;y8;y6;y5;y4;y3;b15
ELSGESDELGISQDEQLSK	HPRR232702	SH3KBP1	2	1036.49	ELSGESDELGISQDEQLSK[+8]	31.53	y14;y11;y10;y9;y8;y6;y5;y4;y3;b15
SEGANGTVATAAIQPK	HPRR232702	SH3KBP1	2	757.894	SEGANGTVATAAIQPK	17.41	y12;y11;y9;y8;y7;y6;y5;y4;y3;b4
SEGANGTVATAAIQPK	HPRR232702	SH3KBP1	2	761.901	SEGANGTVATAAIQPK[+8]	17.41	y12;y11;y9;y8;y7;y6;y5;y4;y3;b4
SIEVENDFLPVEK	HPRR232702	SH3KBP1	2	759.888	SIEVENDFLPVEK	39.09	y11;y10;y9;y8;y7;y6;y5;y4;y3;b3
SIEVENDFLPVEK	HPRR232702	SH3KBP1	2	763.895	SIEVENDFLPVEK[+8]	39.09	y11;y10;y9;y8;y7;y6;y5;y4;y3;b3
VEGGQLGGEEWTR	HPRR290171	SHC1	2	709.339	VEGGQLGGEEWTR	23	y12;y11;y10;y9;y8;y7;y6;y5;y4;y3
VEGGQLGGEEWTR	HPRR290171	SHC1	2	714.343	VEGGQLGGEEWTR[+10]	23	y12;y11;y10;y9;y8;y7;y6;y5;y4;y3
LFGGFNSSDTVTSPQR	HPRR290019	SRC	2	856.916	LFGGFNSSDTVTSPQR	30.74	y14;y11;y10;y9;y8;y7;y6;y5;y4;y3
LFGGFNSSDTVTSPQR	HPRR290019	SRC	2	861.92	LFGGFNSSDTVTSPQR[+10]	30.74	y14;y11;y10;y9;y8;y7;y6;y5;y4;y3
LLLNAENPR	HPRR290019	SRC	2	520.298	LLLNAENPR	20.5	y8;y7;y6;y5;y4;y3;b3
LLLNAENPR	HPRR290019	SRC	2	525.303	LLLNAENPR[+10]	20.5	y8;y7;y6;y5;y4;y3;b3
CLWEESR	HPRR260285	STAT3	2	490.219	C[+57]LWEESR	18.81	y6;y5;y4;y3;b3
CLWEESR	HPRR260285	STAT3	2	495.223	C[+57]LWEESR[+10]	18.81	y6;y5;y4;y3;b3
LLQTAATAAQQGGQANHPTAAVVTEK	HPRR260285	STAT3	3	859.452	LLQTAATAAQQGGQANHPTAAVVTEK	21.93	y15;y10;y9;y4;y3;y21;y20;y19;y18;b3
LLQTAATAAQQGGQANHPTAAVVTEK	HPRR260285	STAT3	3	862.124	LLQTAATAAQQGGQANHPTAAVVTEK[+8]	21.93	y15;y10;y9;y4;y3;y21;y20;y19;y18;b3
VVENLQDDFDFNYK	HPRR260285	STAT3	2	873.404	VVENLQDDFDFNYK	39.4	y10;y9;y8;y7;y6;y5;y4;y3;y2;b3
VVENLQDDFDFNYK	HPRR260285	STAT3	2	877.412	VVENLQDDFDFNYK[+8]	39.4	y10;y9;y8;y7;y6;y5;y4;y3;y2;b3
TQIQSVEPYTK	HPRR260286	STAT3	2	647.338	TQIQSVEPYTK	18.36	y9;y8;y7;y6;y5;y4;y3;b3;b4
TQIQSVEPYTK	HPRR260286	STAT3	2	651.345	TQIQSVEPYTK[+8]	18.36	y9;y8;y7;y6;y5;y4;y3;b3;b4
LSPPAGLFTSAR	HPRR2700103	STAT5A	2	608.838	LSPPAGLFTSAR	34.88	y10;y9;y8;y7;y6;y5;y4;y3;y10;y9
LSPPAGLFTSAR	HPRR2700103	STAT5A	2	613.842	LSPPAGLFTSAR[+10]	34.88	y10;y9;y8;y7;y6;y5;y4;y3;y10;y9
LLAQTTLR	HPRR1951144	STOM	2	458.285	LLAQTTLR	18.42	y7;y6;y5;y4;y3
LLAQTTLR	HPRR1951144	STOM	2	463.289	LLAQTTLR[+10]	18.42	y7;y6;y5;y4;y3
TISFDIPPQEILTK	HPRR1951144	STOM	2	801.443	TISFDIPPQEILTK	46.26	y12;y10;y9;y8;y7;y6;y4;y8;y5;b5
TISFDIPPQEILTK	HPRR1951144	STOM	2	805.45	TISFDIPPQEILTK[+8]	46.26	y12;y10;y9;y8;y7;y6;y4;y8;y5;b5
VQNATLAVANITNADSATR	HPRR1951144	STOM	2	965.503	VQNATLAVANITNADSATR	31.23	y15;y14;y13;y12;y11;y10;y9;y8;y4;b3
VQNATLAVANITNADSATR	HPRR1951144	STOM	2	970.507	VQNATLAVANITNADSATR[+10]	31.23	y15;y14;y13;y12;y11;y10;y9;y8;y4;b3
DIEEHLQR	HPRR3160243	STUB1	2	520.262	DIEEHLQR	14.28	y6;y5;y4;y3;y2;y7;y6;y5;b3;b5
DIEEHLQR	HPRR3160243	STUB1	2	525.266	DIEEHLQR[+10]	14.28	y6;y5;y4;y3;y2;y7;y5;b3;b5
VGHFDPVTR	HPRR3160243	STUB1	3	343.182	VGHFDPVTR	12.15	y6;y5;y4;y3;y8;b4;b5;b6
VGHFDPVTR	HPRR3160243	STUB1	2	514.27	VGHFDPVTR	12.15	y6;y5;y4;y8;y7;b5
VGHFDPVTR	HPRR3160243	STUB1	3	346.518	VGHFDPVTR[+10]	12.15	y6;y5;y4;y3;y8;b4;b5;b6
VGHFDPVTR	HPRR3160243	STUB1	2	519.274	VGHFDPVTR[+10]	12.15	y6;y5;y4;y8;y7;b5
HYPYISTR	HPRR1920071	STXBP1	2	518.764	HYPYISTR	13.33	y7;y6;y5;y4;y3;y7;y6;b2
HYPYISTR	HPRR1920071	STXBP1	2	523.768	HYPYISTR[+10]	13.33	y7;y6;y5;y4;y3;y7;y6;b2
ISEQTYQLSR	HPRR1920071	STXBP1	2	612.815	ISEQTYQLSR	17.5	y9;y8;y7;y6;y5;y4;y3
ISEQTYQLSR	HPRR1920071	STXBP1	2	617.819	ISEQTYQLSR[+10]	17.5	y9;y8;y7;y6;y5;y4;y3
SSASFSTTAVSAR	HPRR1920071	STXBP1	2	636.315	SSASFSTTAVSAR	16.72	y11;y10;y9;y8;y5;y4;y3;b4
SSASFSTTAVSAR	HPRR1920071	STXBP1	2	641.319	SSASFSTTAVSAR[+10]	16.72	y11;y10;y9;y8;y7;y6;y5;y4;y3;b4
FNLDLSTVTQAFLK	HPRR1470104	TERF2IP	2	798.935	FNLDLSTVTQAFLK	52.73	y11;y10;y9;y8;y7;y6;y4;y3;b3;b4
FNLDLSTVTQAFLK	HPRR1470104	TERF2IP	2	802.942	FNLDLSTVTQAFLK[+8]	52.73	y11;y10;y9;y8;y7;y6;y4;y3;b3;b4
NSGELEATSAFLASGQR	HPRR1470104	TERF2IP	2	869.424	NSGELEATSAFLASGQR	33.98	y13;y12;y11;y10;y9;y8;y7;y5;y4;b4
NSGELEATSAFLASGQR	HPRR1470104	TERF2IP	2	874.428	NSGELEATSAFLASGQR[+10]	33.98	y13;y12;y11;y10;y9;y8;y7;y5;y4;b4
LGELTGTVK	HPRR3250073	TIMM44	2	459.269	LGELTGTVK	16.87	y8;y7;y6;y5;y4
LGELTGTVK	HPRR3250073	TIMM44	2	463.276	LGELTGTVK[+8]	16.87	y7;y6;y5;y4;y3;b3
VLDGLHNELQTIGFQIETIGK	HPRR3000140	UGDH	3	775.753	VLDGLHNELQTIGFQIETIGK	49.09	y9;y8;y7;y6;y5;y4;y3;b8;b9;b10
VLDGLHNELQTIGFQIETIGK	HPRR3000140	UGDH	3	778.425	VLDGLHNELQTIGFQIETIGK[+8]	49.09	y9;y8;y7;y6;y5;y4;y3;b8;b9;b10
TGQVVDISDTIYPR	HPRR232606	XIAP	2	782.404	TGQVVDISDTIYPR	35.37	y11;y10;y9;y8;y7;y6;y5;y4;y3;b4
TGQVVDISDTIYPR	HPRR232606	XIAP	2	787.408	TGQVVDISDTIYPR[+10]	35.37	y11;y10;y9;y8;y7;y6;y5;y4;y3;b4
