# Supplementary material for: Gene‐specific correlation of RNA and protein levels in human cells and tissues
Source: Mol Syst Biol. 2016 Oct 26;12(10):883. doi: 10.15252/msb.20167144 (PMC5081484; doi:10.15252/msb.20167144)
Supplement: Supplementary file 7 — Table EV6 [file MSB-12-883-s007.xlsx]

## Sheet: Table EV6
Table EV6 - Histone tissue normalization factor
Sample	Histone normalization factor
Heart C	8.44695
Breast A	7.9296
Heart A	7.80722
Heart B	5.79195
Prostate A	3.70052
Liver A	2.87461
Liver B	2.78802
Liver C	2.68748
Kidney C	2.45312
Colon A	2.08049
Colon C	1.9451
Kidney B	1.75183
Lung C	1.62222
Lung A	1.55655
Lung B	1.26808
Gallbladder C	1.04121
Gallbladder A	1.02799
Gallbladder B	1.01186
Kidney A	1
Colon B	0.828542
Duodenum A	0.532458
Tonsil B	0.286938
Tonsil C	0.259124
Tonsil A	0.235555
Spleen B	0.226389
Spleen C	0.215943
Spleen A	0.206461

## Sheet: Information
Information
Quantification of histones in all tissue samples based on peptides from each major histone protein (H2A, H2B, H3 and H4, Figure S2). This factor was used to normalize the amount spiked into each tissue lysate in order to compensate for the actual number of cells present in the sample, as well as compensating for extracellular matrix that affect the total protein concentration determined before in…
