# Supplementary material for: Gene‐specific correlation of RNA and protein levels in human cells and tissues
Source: Mol Syst Biol. 2016 Oct 26;12(10):883. doi: 10.15252/msb.20167144 (PMC5081484; doi:10.15252/msb.20167144)
Supplement: Supplementary file 8 — Table EV7 [file MSB-12-883-s008.xlsx]

## Sheet: Table EV7
Table EV7 - The gene-specific RNA-to-protein conversion factor for all quantified genes in all cell lines and tissues (protein copies per cell/TPM)
Gene \ Sample	Median	A431	A549	HEK	U2OS	HepG2	HeLa	RT4	MCF7	SHSY5Y	Kidney	Gallbladder	Tonsil	Heart	Spleen	Colon	Duodenum	Liver	Lung	Prostate	Breast
AGPAT3	1580	490	320	400	NA	900	880	1740	NA	NA	1430	4430	NA	NA	NA	NA	1800	35620	2560	1820	NA
ALDH1A2	6420	NA	NA	700	NA	NA	9180	NA	NA	NA	14040	6420	NA	7340	2330	4710	7660	NA	5600	2050	83380
ANXA1	58570	33510	20960	1665960	37330	60440	63460	108320	47060	40290	219680	33270	9940	136700	71750	126700	53270	271550	33640	56700	96060
ANXA3	49240	12350	26770	189400	10010	26510	47200	39140	132420	23960	70450	101720	33540	204880	103110	72690	27100	1214950	37750	51280	60380
ASS1	31570	56550	38940	69810	25960	17700	23630	55880	77030	3610	9040	31190	16470	117490	28730	31960	28680	214990	41490	15350	130240
BPGM	11840	5090	3440	3880	2350	10930	9290	16810	6820	2650	12750	47280	8100	67400	42030	58240	22570	323020	17380	8900	253420
BRD7	1550	1060	1130	1630	1500	1550	4860	4400	NA	2180	530	NA	NA	NA	NA	NA	NA	NA	NA	NA	NA
CANT1	1240	680	330	670	960	2860	1120	970	5020	930	1430	1380	530	2110	460	1370	1700	5360	710	3410	5340
CAP2	79760	20390	27320	69590	25290	77910	87210	47960	169500	62600	84580	215910	NA	215700	49410	217380	73740	618980	92380	NA	81600
CAPG	22440	10610	10130	14310	5320	15600	11460	12700	34880	3360	30900	29990	19740	47860	30970	25130	15800	226450	29380	36070	46120
CD81	9000	2550	2150	2600	3210	9110	10830	2880	8890	3080	11950	NA	3810	13980	NA	16900	10630	156850	NA	9760	NA
CLPP	5480	2320	2320	2940	2500	5480	7780	7990	12760	2220	10920	NA	NA	NA	NA	NA	NA	101190	NA	NA	NA
CRKL	102630	50020	34700	63530	37860	145200	102630	341350	161260	48640	102800	100430	39100	312100	78940	111440	114890	380680	65100	NA	117080
DECR1	53290	25810	30500	57950	17930	55130	61920	32220	111550	51440	50480	NA	36970	1070090	NA	33970	188090	NA	60020	NA	68350
EPS8	7800	4150	6320	3700	4260	13450	15230	10730	24370	3350	4600	9400	NA	12100	7460	7800	15600	16080	5500	2870	10260
ERBB2	4600	5730	1940	2580	1400	21230	2890	6620	17160	2070	5520	7400	2900	NA	NA	2700	NA	17260	NA	4600	NA
HNMT	7950	NA	2540	17520	3600	15580	4360	9920	14720	1490	7950	NA	NA	NA	NA	NA	NA	NA	NA	NA	NA
IQGAP1	62080	25420	24670	50380	26020	49260	52010	44390	98310	22150	94720	121710	30140	384180	59200	64960	93990	401870	102200	106750	120000
ITCH	11170	5770	3230	16390	11840	11170	22390	7910	28380	9580	11560	NA	7140	NA	NA	NA	10880	25070	NA	NA	NA
JAK2	2850	1710	4170	4380	NA	NA	2850	NA	NA	3160	NA	1690	NA	1660	5340	NA	NA	NA	1870	NA	NA
LCP1	19020	7280	7450	4020	3500	7920	15500	22530	12520	1310	74130	23130	14350	59720	28070	46260	57980	141280	28630	6220	45820
MAP2K7	16820	8930	14400	8690	10400	49770	NA	35910	54620	19230	NA	NA	NA	NA	NA	NA	NA	NA	NA	NA	NA
MB	20070	18820	11710	41590	NA	NA	19560	7820	35860	NA	11840	152430	1431260	282480	55780	11880	17280	20580	368690	NA	5380
MEF2D	11500	12110	4870	10360	13510	23900	20130	18040	27010	15200	5020	NA	5910	12520	3660	NA	3560	10890	NA	8380	NA
MSN	25540	10770	15570	25060	11620	NA	35550	19810	33220	10000	52850	25540	11750	72500	17220	40740	36360	187770	20600	38130	82820
MYBL2	260	NA	180	1290	260	170	690	NA	NA	NA	NA	NA	NA	NA	NA	NA	NA	NA	NA	NA	NA
NCK2	15590	4460	4130	8940	6400	7740	7350	7880	17290	5350	37110	37080	9550	35660	15590	22590	17760	71910	16480	NA	18820
NFKB2	8040	3470	1030	4010	9220	13660	9180	9210	23430	5270	6900	NA	NA	NA	NA	NA	NA	NA	NA	NA	NA
PAK1	16140	10420	5060	18670	7950	34610	11680	22990	NA	10880	16390	19120	5390	25120	5970	15870	22170	82600	8590	23020	16140
PCYT2	10780	2960	3440	3820	4720	14270	3900	7970	16740	4890	8240	24480	6200	89150	10660	13940	21040	130160	13080	10910	21920
PDK1	30810	4030	1810	27750	4620	52560	37910	22780	73890	1660	50020	21670	25580	796360	46980	82590	85810	295690	30810	NA	19380
PGM1	70370	16280	30900	43490	22690	160660	43510	67070	150290	30980	58300	155350	49920	964830	78940	73680	78140	765220	54850	144830	161540
PHLDB2	1040	790	1840	2860	590	2020	750	1760	NA	NA	630	360	NA	NA	NA	1200	NA	4260	1040	540	NA
PIK3R1	12520	14180	6770	12520	11080	17320	12930	21640	29810	2960	6090	8150	9550	11810	NA	15300	13360	16520	12750	11080	4590
PLD1	12270	10220	12780	10650	6220	18200	12300	13890	21820	12270	3350	8530	7220	17300	NA	1380	20890	23390	NA	NA	7180
PRKCA	140750	31730	32740	97910	33260	183080	227350	31850	157840	62750	153020	NA	NA	523470	NA	NA	237360	NA	128480	468370	NA
PRKCD	29840	11860	15030	10390	19690	45620	16980	25680	111630	10770	26350	67600	27540	46660	33220	29840	58500	NA	36620	78170	113650
RPS6KA3	23000	19480	11720	33950	10300	69910	24000	20440	158240	14120	9640	18810	20640	94830	16230	37540	56360	43590	22000	31150	57810
RRBP1	14300	3960	6560	6470	6480	24090	14300	12840	18330	10350	17040	7730	34250	NA	4860	18090	21990	293370	15140	NA	NA
SELENBP1	53420	NA	16230	5000	5870	53420	8840	4650	49900	3210	77140	104040	83110	300830	96220	25920	63200	727320	50800	130710	259620
SERPINB1	219800	205680	194980	387750	99700	551510	394120	219800	699350	137210	441300	NA	164240	NA	NA	NA	NA	NA	NA	NA	NA
SERPINB6	56700	18940	15890	79130	19800	60430	34940	29240	118370	24760	76760	68630	53220	706470	39260	60180	53090	151010	36070	68030	86300
SFN	71960	36110	34270	103750	47390	31400	114720	195690	198940	NA	258870	23720	47940	NA	NA	31930	61910	NA	82020	158290	880390
SH3KBP1	6600	1140	1970	8390	1070	7310	7190	6020	14750	3260	26930	NA	NA	NA	NA	NA	NA	NA	NA	NA	NA
SHC1	3650	2660	3760	NA	NA	3540	NA	16310	NA	NA	NA	NA	NA	NA	NA	NA	NA	NA	NA	NA	NA
SRC	19270	15530	13740	35470	10850	21470	10810	20000	33720	7600	8750	32510	15330	41350	57020	18020	18550	60170	15180	26160	55420
STAT3	35460	21860	14520	16330	19180	70470	37540	45930	91940	17220	30340	33380	17200	112370	19160	45910	42670	226210	23150	44720	48760
STAT5A	5940	6820	4220	NA	5060	NA	7490	2770	NA	NA	NA	NA	NA	NA	NA	8970	NA	NA	3680	NA	7660
STOM	26000	4700	11280	44990	7380	104430	25110	6640	63620	1300	15320	28210	14790	45800	26970	56610	21420	80110	18170	26890	77900
STUB1	2510	1240	1190	1150	2410	3150	6130	3940	6880	2860	2980	2880	1770	NA	860	2510	2350	22880	1310	2420	3490
STXBP1	34420	14710	9530	32790	15010	29670	18830	39440	36050	16040	87680	36640	12130	112620	16880	107890	45710	171600	19910	43530	102390
TERF2IP	4620	3080	5840	4040	5380	14830	10280	10480	16010	2740	2620	NA	5210	1840	3590	3130	6270	NA	1480	NA	NA
TIMM44	4660	2490	2190	2660	4260	9080	9210	9630	10620	4740	11190	3970	3210	57120	1060	9790	4570	68590	4000	4340	7720
UGDH	14130	10440	12200	14580	9240	22630	14130	15750	55900	13040	14190	NA	5170	NA	NA	NA	NA	NA	NA	NA	NA
XIAP	7040	6970	6350	9570	7040	8230	26120	11350	32330	5010	6340	7640	NA	NA	5020	6790	13500	NA	3640	NA	NA

## Sheet: Information
Information
The experimentally determined RNA-to-protein conversion factor for all 9-cell lines and 11 tissues. Missing datapoints indicated as NA-values in the matrix can be explained either by technical limitation as none of the endogenous or heavy standard peptide could be identifed (e.g. SCX purification of tissue samples due to cryo-polymers) or if only the heavy standard was detected due to insuffient …
