# Supplementary material for: Gene‐specific correlation of RNA and protein levels in human cells and tissues
Source: Mol Syst Biol. 2016 Oct 26;12(10):883. doi: 10.15252/msb.20167144 (PMC5081484; doi:10.15252/msb.20167144)
Supplement: Supplementary file 9 — Table EV8 [file MSB-12-883-s009.xlsx]

## Sheet: Table EV8
Table EV8 - Experimental protein copy numbers per cell in the cell lines and tissues divided by 1000
	Order of Appearance in Figure 2A
Gene	HEK293/Kidney	HepG2/Liver	Lung/A549	Breast/MCF7	A431	A549	HEK	U2OS	HepG2	HeLa	RT4	MCF7	SHSY5Y	Kidney	Gallbladder	Tonsil	Heart	Spleen	Colon	Duodenum	Liver	Lung	Prostate	Breast
AGPAT3	9	15	7		40	10	20	NA	40	20	130	NA	NA	110	140	NA	NA	NA	NA	100	930	90	40	NA
ALDH1A2	21		6	13	NA	NA	140	NA	NA	30	NA	NA	NA	360	290	NA	140	20	10	10	NA	80	170	610
ANXA1	48	29	40	34	26560	27040	14630	17820	50	18450	16410	140	40	12080	23190	11220	10560	8230	15340	4060	7940	24920	17090	58400
ANXA3	35	23	36	21	4170	1830	630	530	440	5200	1360	1550	20	1810	3340	410	4320	1840	2040	440	2650	8130	5960	3490
ASS1	49	37	27	29	6200	460	1700	1980	2470	430	3890	46070	30	12780	5360	240	3430	470	4980	3680	247310	2330	850	9600
BPGM	25	21	15	22	60	50	70	10	60	100	2450	30	90	460	950	210	610	530	560	190	2130	360	190	4070
BRD7	1				80	80	160	130	170	190	230	NA	200	20	NA	NA	NA	NA	NA	NA	NA	NA	NA	NA
CANT1	2	1	1	3	70	40	40	110	110	50	70	280	50	20	60	10	20	20	110	100	30	20	400	210
CAP2	31	20	20	15	300	720	540	930	1480	940	270	3390	790	780	3560	NA	14920	230	2590	350	1510	690	NA	1040
CAPG	40	19	35	24	1800	830	80	190	430	1340	1020	4230	10	2770	2550	2740	240	1260	1730	560	1330	8100	3090	5610
CD81	42	34			750	690	1250	620	0	980	540	1780	1060	3260	NA	1150	7350	NA	6080	1710	70170	NA	8050	NA
CLPP	20	22			260	170	500	160	330	370	420	1370	220	340	NA	NA	NA	NA	NA	NA	2400	NA	NA	NA
CRKL	36	25	25	20	1990	900	3840	3160	4690	1940	10380	5070	2430	1890	2290	1020	5380	2490	2250	2630	5060	2030	NA	2460
DECR1	47		32	26	1750	1130	370	670	3430	1990	4860	8280	2540	11890	NA	2660	201050	NA	4290	33540	NA	6060	NA	6850
EPS8	18	9	12	7	260	270	50	80	360	150	910	340	20	300	1000	NA	250	160	470	700	370	270	90	350
ERBB2	24	6			230	100	110	60	930	90	740	890	10	410	410	90	NA	NA	210	NA	310	NA	410	NA
HNMT	32				NA	10	110	60	2780	190	1210	70	0	990	NA	NA	NA	NA	NA	NA	NA	NA	NA	NA
IQGAP1	43	28	38	31	4490	3140	3710	3140	2180	8690	13940	7400	1250	5100	17520	2500	8370	7490	6560	4570	7070	16470	9480	14120
ITCH	16	12			280	100	260	470	450	450	570	560	170	290	NA	170	NA	NA	NA	220	670	NA	NA	NA
JAK2			2		10	20	10	NA	NA	20	NA	NA	10	NA	30	NA	30	160	NA	NA	NA	30	NA	NA
LCP1	33	26	34	18	230	0	730	50	0	10	4300	20	10	1030	2770	8120	580	14200	2600	2500	5420	7090	1670	2340
MAP2K7					230	260	550	250	700	NA	850	650	530	NA	NA	NA	NA	NA	NA	NA	NA	NA	NA	NA
MB	3	2	17	6	30	80	10	NA	NA	10	40	510	NA	20	1060	3690	1890050	0	190	30	30	490	NA	260
MEF2D	5	3			200	160	100	430	100	580	120	380	300	50	NA	90	350	140	NA	60	60	NA	310	NA
MSN	46	30	37	28	2900	3470	1460	3550	NA	9220	20	20	10	7640	5040	2760	5820	4850	3440	1670	9050	8740	4090	7750
MYBL2					NA	20	150	70	20	60	NA	NA	NA	NA	NA	NA	NA	NA	NA	NA	NA	NA	NA	NA
NCK2	27	5	16	10	100	80	200	370	200	50	330	310	260	590	1120	170	460	900	480	1000	260	470	NA	410
NFKB2	7				280	60	60	400	200	150	330	610	70	90	NA	NA	NA	NA	NA	NA	NA	NA	NA	NA
PAK1	26	13	13	11	460	190	690	590	60	190	940	NA	360	540	1410	170	200	380	1000	1370	840	300	960	510
PCYT2	23	27	14	9	120	90	100	110	2290	110	580	510	130	390	450	80	2140	150	300	1560	6860	300	380	380
PDK1	15	17	11	5	120	0	310	40	380	200	220	260	40	270	210	550	14980	670	1480	1510	1190	220	NA	260
PGM1	41	35	28	25	1570	1320	1220	840	4280	2190	1780	750	2070	3030	7040	830	84530	1410	4550	4680	104960	3330	10250	6650
PHLDB2	4	4	3		80	20	0	60	20	20	40	NA	NA	30	10	NA	NA	NA	20	NA	110	40	20	NA
PIK3R1	14	14	18	12	70	60	110	130	210	70	880	270	70	250	500	240	580	NA	390	260	900	500	500	600
PLD1	6	10		1	80	170	60	100	430	170	50	90	10	80	1510	120	350	NA	30	1200	620	NA	NA	100
PRKCA	39		23		290	1360	1020	1220	2700	3890	230	430	1910	2340	NA	NA	1700	NA	NA	3500	NA	1120	11320	NA
PRKCD	29		26	19	320	160	210	270	920	190	1290	6190	60	630	3180	1450	510	1660	1260	3070	NA	2160	4460	2450
RPS6KA3	12	18	22	16	900	1040	780	330	11400	1100	900	2010	200	210	910	600	1410	730	1300	1400	1230	1120	970	1090
RRBP1	30	33	24		620	780	180	610	4710	370	620	1110	160	720	950	1000	NA	280	1610	1870	21640	1160	NA	NA
SELENBP1	45	36	39	32	NA	380	110	20	1250	710	0	930	10	7460	14170	780	8450	7970	17670	8350	117000	19180	12460	26600
SERPINB1	50				14840	14830	4170	2350	18530	6350	1980	13320	1430	14650	NA	25100	NA	NA	NA	NA	NA	NA	NA	NA
SERPINB6	44	24	31	27	2600	1460	2940	850	2430	2690	860	9970	2150	7140	8120	2290	67810	5260	7100	9940	4330	5930	13670	7010
SFN	19		29	33	24310	4050	510	16490	2890	9640	26930	24580	NA	310	810	5730	NA	NA	2340	3090	NA	3350	9770	33020
SH3KBP1	22				60	110	100	50	150	70	50	270	20	380	NA	NA	NA	NA	NA	NA	NA	NA	NA	NA
SHC1					250	760	NA	NA	350	NA	1100	NA	NA	NA	NA	NA	NA	NA	NA	NA	NA	NA	NA	NA
SRC	13	8	19	14	490	2100	510	310	2180	70	2990	600	910	210	3030	240	170	2010	910	1460	370	690	1660	710
STAT3	37	31	30	23	1470	1790	520	1230	3370	2120	3240	3390	580	1970	5000	1300	4330	2310	2860	2550	13560	3400	5020	4410
STAT5A			9	8	30	30	NA	20	NA	80	10	NA	NA	NA	NA	NA	NA	NA	150	NA	NA	120	NA	360
STOM	38	32	33	30	40	760	630	270	1860	2460	10	2640	0	2300	8200	730	4300	5020	4300	1310	16490	6200	3800	10620
STUB1	11	11	8	4	100	140	350	290	260	790	260	1770	380	170	230	70	NA	60	130	160	620	110	200	240
STXBP1	34	7	21	17	170	260	500	270	100	1050	40	800	1250	1180	720	90	1970	300	820	350	360	1040	810	1290
TERF2IP	10		5		70	130	290	190	620	260	200	930	220	130	NA	300	80	270	90	180	NA	80	NA	NA
TIMM44	17	16	10	2	240	120	450	320	750	480	590	730	300	290	120	60	1920	50	240	230	1030	130	150	180
UGDH	28				290	8520	150	470	10160	850	1920	4410	630	610	NA	80	NA	NA	NA	NA	NA	NA	NA	NA
XIAP	8		4		140	150	110	90	90	250	340	650	80	100	130	NA	NA	90	90	170	NA	60	NA	NA

## Sheet: Information
Information
Order of appearance in Figure 2A for cell line and tissue comparision. All samples were analyzed in three replicates, i.e. separate cell-line cultivations (Table S1) or separate tissue sections, either from one or many donors (Table S2). Protein values reported as NA is a result from insufficent ion intensities from the PRM assay.Missing values for tissues is mainly due to technical limitations a…
