# Supplementary material for: Gene‐specific correlation of RNA and protein levels in human cells and tissues
Source: Mol Syst Biol. 2016 Oct 26;12(10):883. doi: 10.15252/msb.20167144 (PMC5081484; doi:10.15252/msb.20167144)
Supplement: Supplementary file 10 — Table EV9 [file MSB-12-883-s010.xlsx]

## Sheet: Table EV9
Table EV9 - The predicted protein copy numbers divided by 1000 in the varoious samples based on the gene-specific RNA-to-protein conversion factor
Gene \ Sample	A431	A549	HEK	U2OS	HepG2	HeLa	RT4	MCF7	SHSY5Y	Kidney	Gallbladder	Tonsil	Heart	Spleen	Colon	Duodenum	Liver	Lung	Prostate	Breast
AGPAT3	140	70	90	0	70	40	110	50	60	120	50	30	30	50	40	90	40	60	40	40
ALDH1A2	10	0	1330	10	10	20	220	0	10	170	290	10	130	50	10	10	120	100	520	50
ANXA1	46430	75560	510	27960	50	17030	8870	180	60	3220	40830	66150	4520	6720	7090	4470	1710	43380	17650	35610
ANXA3	16640	3360	160	2590	830	5430	1710	580	40	1270	1620	610	1040	880	1380	790	110	10610	5720	2850
ASS1	3460	370	770	2400	4410	580	2200	18880	260	44670	5420	460	920	520	4920	4050	36320	1770	1740	2330
BPGM	150	180	220	70	60	120	1720	60	390	420	240	300	110	150	110	100	80	240	260	190
BRD7	120	100	150	140	170	60	80	60	150	70	80	80	40	80	60	60	30	90	90	70
CANT1	130	160	70	140	50	50	90	70	60	20	60	20	10	50	100	70	10	30	150	50
CAP2	1180	2110	620	2950	1510	860	450	1590	1010	740	1320	160	5520	370	950	380	190	600	3140	1020
CAPG	3800	1850	120	800	620	2620	1810	2720	40	2010	1910	3120	110	910	1550	790	130	6190	1920	2730
CD81	2650	2880	4350	1750	0	810	1680	1800	3100	2450	7820	2710	4730	5150	3240	1450	4020	8870	7410	3740
CLPP	610	390	930	350	330	260	290	590	540	170	150	160	130	240	140	230	130	190	220	150
CRKL	4080	2650	6200	8560	3310	1940	3120	3230	5120	1880	2340	2690	1770	3240	2070	2350	1360	3210	2740	2160
DECR1	3610	1980	340	2000	3310	1710	8030	3960	2630	12560	4580	3840	10010	5190	6730	9500	17930	5380	4640	5340
EPS8	500	330	100	140	210	70	660	110	50	510	830	50	160	170	470	350	180	380	240	270
ERBB2	180	230	200	210	200	150	520	240	30	340	250	140	170	50	350	380	80	290	410	770
HNMT	10	30	50	130	1420	340	970	40	10	990	1070	160	130	530	540	280	1150	700	580	700
IQGAP1	10960	7910	4570	7490	2750	10380	19500	4670	3500	3350	8940	5150	1350	7860	6270	3020	1090	10010	5520	7310
ITCH	540	350	170	440	450	220	800	220	190	280	300	270	150	310	230	220	300	300	320	270
JAK2	20	10	0	10	0	20	10	10	10	20	60	40	50	90	20	20	10	50	30	30
LCP1	600	10	3450	250	10	10	3630	30	140	260	2280	10760	190	9620	1070	820	730	4710	5100	970
MAP2K7	440	310	1070	410	240	380	400	200	460	160	280	170	160	500	160	340	80	280	270	190
MB	30	140	10	30	0	10	100	290	10	40	140	50	134280	0	310	40	30	30	4720	980
MEF2D	190	380	110	370	50	330	80	160	230	130	420	180	320	430	210	200	60	390	420	170
MSN	6880	5690	1480	7800	20	6630	20	20	30	3690	5040	5990	2050	7200	2160	1170	1230	10830	2740	2390
MYBL2	50	30	30	70	30	20	10	150	40	0	0	10	0	0	0	0	0	0	0	0
NCK2	350	290	350	900	410	100	650	280	750	250	470	280	200	900	330	880	60	450	350	340
NFKB2	660	440	120	350	120	130	290	210	110	100	430	470	60	680	160	240	90	340	220	140
PAK1	720	610	600	1190	30	260	660	60	540	530	1190	510	130	1030	1020	1000	160	550	670	510
PCYT2	450	290	290	260	1730	300	780	330	300	520	200	140	260	150	240	800	570	250	380	190
PDK1	950	60	340	250	220	160	300	110	650	160	300	660	580	440	550	540	120	220	250	410
PGM1	6770	3010	1980	2600	1870	3550	1870	350	4710	3660	3190	1170	6170	1250	4350	4220	9650	4270	4980	2900
PHLDB2	100	10	0	110	10	30	20	0	10	50	40	0	50	40	10	10	30	40	40	20
PIK3R1	60	120	110	150	150	70	510	110	300	510	770	310	610	740	320	240	690	490	570	1630
PLD1	100	170	70	190	290	170	40	50	10	280	2170	210	250	380	250	700	330	140	110	170
PRKCA	1300	5840	1460	5150	2080	2410	1000	380	4280	2150	2060	830	460	1690	1440	2080	510	1230	3400	560
PRKCD	800	310	610	410	600	330	1500	1650	170	720	1400	1570	330	1490	1260	1570	120	1760	1700	640
RPS6KA3	1060	2040	530	740	3750	1050	1010	290	330	500	1110	660	340	1030	790	570	650	1170	720	430
RRBP1	2250	1700	400	1350	2800	370	690	860	220	600	1760	420	290	840	1270	1220	1050	1100	1160	920
SELENBP1	10	1240	1140	150	1250	4280	20	1000	90	5170	7270	500	1500	4430	36420	7050	8590	20170	5090	5470
SERPINB1	15860	16720	2360	5190	7390	3540	1980	4190	2290	7300	34340	33600	4280	17820	24600	43680	4780	33230	6770	9370
SERPINB6	7780	5190	2100	2440	2280	4360	1670	4780	4910	5270	6700	2440	5440	7600	6690	10610	1630	9320	11390	4610
SFN	48440	8510	350	25040	6620	6050	9900	8890	60	90	2440	8600	10	50	5270	3590	20	2940	4440	2700
SH3KBP1	340	370	80	280	130	70	60	120	50	90	220	440	100	340	260	90	50	260	70	110
SHC1	340	730	80	830	360	450	250	250	2280	150	540	190	130	260	250	270	120	360	310	270
SRC	610	2940	280	540	1960	120	2880	340	2310	470	1800	300	80	680	970	1520	120	880	1220	250
STAT3	2380	4360	1130	2270	1690	2000	2500	1310	1190	2300	5310	2680	1360	4270	2210	2120	2130	5200	3980	3210
STAT5A	30	40	0	20	10	60	20	0	0	80	200	260	50	270	100	70	30	200	110	280
STOM	240	1760	370	970	460	2550	40	1080	20	3910	7550	1280	2440	4840	1970	1590	5350	8870	3680	3540
STUB1	200	300	760	300	200	330	170	650	330	150	200	100	160	180	130	170	70	210	200	170
STXBP1	410	940	520	620	120	1920	30	760	2690	460	680	260	600	610	260	260	70	1800	640	430
TERF2IP	110	110	330	160	190	120	90	270	370	230	280	270	210	340	130	130	100	260	360	220
TIMM44	440	270	790	350	380	240	280	320	290	120	150	90	160	220	110	230	70	150	160	110
UGDH	390	9860	150	720	6340	850	1720	1110	680	600	960	210	110	220	1320	690	1080	430	850	720
XIAP	150	170	80	90	70	70	210	140	110	120	120	80	50	130	90	90	50	120	120	100

## Sheet: Information
Information
In each case, the predicted protein copy number was calculated based on the median of the RNA-to-protein conversion ratio for the other 19 cell-lines and tissues (Tables S7) using the TPM value of the respective sample (Table S6).
